# Supplementary material for: PPAR-γ Inhibits Chronic Apical Periodontitis by Facilitating Macrophage Efferocytosis
Source: Int J Mol Sci. 2025 Oct 19;26(20):10157. doi: 10.3390/ijms262010157 (PMC12563434; doi:10.3390/ijms262010157)
Supplement: Supplementary file 1 [file ijms-26-10157-s001.zip]

Archive with 1 entries (1 files):
- ijms-3910404-supplementary.pdf
